# Supplementary material for: Mosquito-borne arbovirus surveillance at selected sites in diverse ecological zones of Kenya; 2007 – 2012
Source: Virol J. 2013 May 10;10:140. doi: 10.1186/1743-422X-10-140 (PMC3669043; doi:10.1186/1743-422X-10-140)
Supplement: Additional file 1 — Table showing the total number of mosquitoes collected for each species, the number of pools tested for each species and the viruses isolated from diverse mosquito species and sites. [file 1743-422X-10-140-S1.xls]

## Sheet: Sheet1
Additional File 1 Table 1: Total number of mosquitoes collected and viruses isolated from diverse mosquito species and sites
Sites		Magadi		Sukari ranch		Naivasha		Marigat		Turkana		Rabai		Tana Delta		Garissa		Kisumu		Busia		Budalangi
Species	Total No. mosq.	Pools tested	pos. pools	Pools tested	pos. pools	Pools tested	pos. pools	Pools tested	pos. pools	Pools tested	pos. pools	Pools tested	pos. pools	Pools tested	pos. pools	Pools tested	pos. pools	Pools tested	pos. pools	Pools tested	pos. pools	Pools tested	pos. pools
Ae. aegypti	3054	0	0	0	0	5	0		0	2	0	88	FLV-2, CFA-1,CYV-1, QBV-2, ALV-1	0	0	19	0	23	0	12	0	9	0
Ae. Luridus	8276	0	0	0	0	0	0	1	0	0	0	0	0	908	NDU-1, ALV-1	177	0	0	0	0	0	0	0
Ae.mcintoshi	82492	4	0	5	0	17	0	0	0	0	0	1	0	70	0	2318	NDU-2, BBK-2, FLV-2, ALV-7, BUN-3, PGAV-1, NRI-1	7	0	0	0	8	0
Ae.ochraceus	33252	0	0	0	0	2	0	1	0	2	0	0	0	5	0	1116	FLV-4, BBK-2, NDU-2	7	0	26	0	34	0
Ae.tricholabis	65533	4	0	0	0	50	0	8	0	6	0	8	0	4	0	20	ALV-2, NDU-3, BUN-1	0	0	0	0	0	0
Aedes spp	4797	1	0	0	0	58	0	9	0	3	0	4	0	7	0	102	ALV-2	12	0	3	0	31	0
An. Funestus	3085	28	BUN-2	0	0	1	0	6	0	2	0	13	0	393	NRI-1	1	0	4	0	7	0	44	0
An.coustani	1577	5	0	4	0	23	0	36	0	3	0	1	0	24	0	20	0	44	FLV-1	9	0	83	0
Cq.fraseri	149	0	0	0	0	0	0	1	0	0	0	0	0	0	0	0	0	0		8	NDU-3	0	0
Cq.fuscopennata	9156	0	0	16	0	20	0	5	0	0	0	0	0	0	0	0	0	141	SIN-1	0	0	317	0
Cq.metallicus	131	0	0	0	0	2	0	96	0	0	0	1	0	0	0	5	ALV-1	19	0	0	0	48	0
Culex species	16003	2	0	43	0	212	0	163	0	6	0	18	0	149	BBK-1	63	0	174	SIN-like-2	44	NDU-3	76	0
Cx vansomereni	8083	1	0	6	0	168	BBK-1	5		0	0	15	0	21	0	4	0	31		19	0	9	0
Cx. pipiens	66263	5	0	72	0	477	0	976	0	5	0	30	0	371	0	151	ALV-1	454	USU-1	59	0	512	0
Cx. univittatus	12059	4	0	19	0	90	FLV-1, SIN-like-2	107	0	5	WN-1	10	0	24	0	59	WN-5	189	0	54	0	127	SIN-like-1
Cx. zombaensis	20659	0	0	137	BBK-1	611	0	5	0	0	0	7	0	3	0	11	0	44	0	2	0	32	0
Cx.cinereus	417	0	0	0	0	0	0	0	0	0	0	5	0	0	0	0	0	6	0	18	NDU-1	30	0
Cx.poicilipes	3069	1	0	0	0	6	0	22	0	4	0	0	0	53	0	44	0	37	0	2	0	68	0
Cx.rubinotus	5196	3	0	0	0	118	0	104	NDU-6	0	0	3	0	1	0	8	0	1	0	0	0	6	0
Er. quinquevittatus	11	0	0	0	0	0	0	0	0	0	0	0	FLV-1	0	0	0	0	0	0	0	0	0	0
Ma.africana	58168	0	0	4	0	58	0	94	NDU-1	0	0	17	0	161	0	7	0	229	0	0	0	208	0
Ma. uniformis	37828	4	0	5	0	36	0	667	0	1	0	4	0	31	0	5	0	505	0	1	0	276	0
Mansonia spp	11422	1	0	2	0	23	0	425	NDU-2	0	0	0	0	15	0	0	0	16	0	1	0	46	0
TOTAL	450680	63	2	313	1	1977	4	2731	9	39	1	225	8	2240	4	4130	42	1943	5	265	7	1964	1
LEGEND
ALV= Alphavirus BUN= Bunyamwera FLV= Flavivirus BBK= Babanki CFA= Cell Fusing Agent NDU= Ndumu CYV= Chaoyang virus
QBV= Quang Binh virus NRI= Ngari WN= West Nile SIN= Sinbis PGAV= Pongola OCK= Ockelbo USU= Usutu
Ae= aedes Cx= culex Ma= Mansonia Er= Eretmapodite Cq= Coquelittidia Spp= species An= anopheles					pos= positive
